# Supplementary material for: Differential Expression and Analysis of TBX3 Gene in Skin Tissues of Dun Mongolian Horses with and Without Bider Markings
Source: Animals (Basel). 2026 Jan 18;16(2):297. doi: 10.3390/ani16020297 (PMC12837385; doi:10.3390/ani16020297)
Supplement: Supplementary file 1 [file animals-16-00297-s001.zip]

Archive with 141 entries (111 files):
- Figure S1/
- Figure S1/Bider horse.tif
- Figure S1/dorsal midline.tif
- Figure S1/leg stripes.tif
- Figure S1/shoulder stripe(left).tif
- Figure S1/shoulder stripe(right).tif
- Figure S2/
- Figure S2/Bider shouder.tif
- Figure S2/Bider.tif
- Figure S2/non Bider shouder.tif
- Figure S2/non Bider.tif
- Figure S3/
- Figure S3/FYBC.tif
- Figure S3/FYBD.tif
- Figure S3/FYBS.tif
- Figure S3/Xylene Transparent Mounting results/
- Figure S3/Xylene Transparent Mounting results/BIC/
- Figure S3/Xylene Transparent Mounting results/BIC/BIC xylene.png
- Figure S3/Xylene Transparent Mounting results/BIC/BIC.xlsx
- Figure S3/Xylene Transparent Mounting results/BIDC/
- Figure S3/Xylene Transparent Mounting results/BIDC/BIDC.xlsx
- Figure S3/Xylene Transparent Mounting results/BIDM/
- Figure S3/Xylene Transparent Mounting results/BIDM/BIDM.xlsx
- Figure S3/Xylene Transparent Mounting results/BILC/
- Figure S3/Xylene Transparent Mounting results/BILC/BILC xylene.png
- Figure S3/Xylene Transparent Mounting results/BILC/BILC.xlsx
- Figure S3/Xylene Transparent Mounting results/NBIC/
- Figure S3/Xylene Transparent Mounting results/NBIC/NBIC xylene.png
- Figure S3/Xylene Transparent Mounting results/NBIC/NBIC.xlsx
- Figure S3/Xylene Transparent Mounting results/NBID/
- Figure S3/Xylene Transparent Mounting results/NBID/NBID.xlsx
- Figure S3/Xylene Transparent Mounting results/NBIS/
- Figure S3/Xylene Transparent Mounting results/NBIS/NBIS xylene.png
- Figure S3/Xylene Transparent Mounting results/NBIS/NBIS.xlsx
- Figure S3/Xylene Transparent Mounting results/Supplement.txt
- Figure S3/YBC.tif
- Figure S3/YBD.tif
- Figure S3/YBDC.tif
- Figure S3/YBLC.tif
- Figure S4/
- Figure S4/FYBC.jpg
- Figure S4/FYBD.jpg
- Figure S4/FYBS.jpg
- Figure S4/HE Staining Results/
- Figure S4/HE Staining Results/BI pigment deposition symmetry.png
- Figure S4/HE Staining Results/BIC/
- Figure S4/HE Staining Results/BIC/BIC HE.png
- Figure S4/HE Staining Results/BIC/BIC.xlsx
- Figure S4/HE Staining Results/BIDC/
- Figure S4/HE Staining Results/BIDC/BIDC HE.png
- Figure S4/HE Staining Results/BIDC/BIDC.xlsx
- Figure S4/HE Staining Results/BIDM/
- Figure S4/HE Staining Results/BIDM/BIDM HE.png
- Figure S4/HE Staining Results/BIDM/BIDM.xlsx
- Figure S4/HE Staining Results/BILC/
- Figure S4/HE Staining Results/BILC/BILC HE.png
- Figure S4/HE Staining Results/BILC/BILC.xlsx
- Figure S4/HE Staining Results/NBI pigment deposition symmetry.png
- Figure S4/HE Staining Results/NBIC/
- Figure S4/HE Staining Results/NBIC/NBIC HE.png
- Figure S4/HE Staining Results/NBIC/NBIC.xlsx
- Figure S4/HE Staining Results/NBID/
- Figure S4/HE Staining Results/NBID/NBID HE.png
- Figure S4/HE Staining Results/NBID/NBID.xlsx
- Figure S4/HE Staining Results/NBIS/
- Figure S4/HE Staining Results/NBIS/NBIS HE.png
- Figure S4/HE Staining Results/NBIS/NBIS.xlsx
- Figure S4/HE Staining Results/Supplement.txt
- Figure S4/YBC.jpg
- Figure S4/YBD.jpg
- Figure S4/YBDC.jpg
- Figure S4/YBLC.jpg
- Figure S5/
- Figure S5/confidence interval analysis (mRNA).xlsx
- Figure S5/TBX3 expression level (mRNA).png
- Figure S6/
- Figure S6/confidence interval analysis (WB).xlsx
- Figure S6/Supplementary documents/
- Figure S6/Supplementary documents/YBC FYBC TBX3.png
- Figure S6/Supplementary documents/YBC FYBC TUBULIN.png
- Figure S6/Supplementary documents/YBD FYBD TBX3.png
- Figure S6/Supplementary documents/YBD FYBD TUBULIN.png
- Figure S6/Supplementary documents/YBDC FYBS TBX3.png
- Figure S6/Supplementary documents/YBDC FYBS TUBULIN.png
- Figure S6/Supplementary documents/YBLC FYBS TBX3.png
- Figure S6/Supplementary documents/YBLC FYBS TUBULIN.png
- Figure S6/TBX3 expression level (WB).png
- Figure S6/YBC FYBC TBX3.tif
- Figure S6/YBC FYBC TUBULIN.tif
- Figure S6/YBD FYBD TBX3.tif
- Figure S6/YBD FYBD TYBULIN.tif
- Figure S6/YBDC FYBS TBX3.tif
- Figure S6/YBDC FYBS TUBULIN.tif
- Figure S6/YBLC FYBS TBX3'.tif
- Figure S6/YBLC FYBS TUBULIN.tif
- Figure S7/
- Figure S7/epidermis/
- Figure S7/epidermis/epidermis/
- Figure S7/epidermis/epidermis/BIC.xlsx
- Figure S7/epidermis/epidermis/BIDC.xlsx
- Figure S7/epidermis/epidermis/BIDM.xlsx
- Figure S7/epidermis/epidermis/BILC.xlsx
- Figure S7/epidermis/epidermis/NBIC.xlsx
- Figure S7/epidermis/epidermis/NBID.xlsx
- Figure S7/epidermis/epidermis/NBIS.xlsx
- Figure S7/epidermis/epidermis/results/
- Figure S7/epidermis/epidermis/results/BIC VS NBIC.png
- Figure S7/epidermis/epidermis/results/BIDC VS NBIS.png
- Figure S7/epidermis/epidermis/results/BIDM VS NBID.png
- Figure S7/epidermis/epidermis/results/BILC VS NBIS.png
- Figure S7/epidermis/epidermis/results/Comprehensive grading and statistical analysis of TBX3 protein immunohistochemical staining intensity in the epidermis..xlsx
- Figure S7/epidermis/FYBC.jpg
- Figure S7/epidermis/FYBD.jpg
- Figure S7/epidermis/FYBS.jpg
- Figure S7/epidermis/YBC.jpg
- Figure S7/epidermis/YBD.jpg
- Figure S7/epidermis/YBDC.jpg
- Figure S7/epidermis/YBLC.jpg
- Figure S7/hair bulb/
- Figure S7/hair bulb/FYBC.jpg
- Figure S7/hair bulb/FYBD.jpg
- Figure S7/hair bulb/FYBS.jpg
- Figure S7/hair bulb/hair bulb/
- Figure S7/hair bulb/hair bulb/BIC.xlsx
- Figure S7/hair bulb/hair bulb/BIDC.xlsx
- Figure S7/hair bulb/hair bulb/BIDM.xlsx
- Figure S7/hair bulb/hair bulb/BILC.xlsx
- Figure S7/hair bulb/hair bulb/NBIC.xlsx
- Figure S7/hair bulb/hair bulb/NBID.xlsx
- Figure S7/hair bulb/hair bulb/NBIS.xlsx
- Figure S7/hair bulb/hair bulb/results/
- Figure S7/hair bulb/hair bulb/results/BIC VS NBIC.png
- Figure S7/hair bulb/hair bulb/results/BIDC VS NBIS.png
- Figure S7/hair bulb/hair bulb/results/BIDM VS NBID.png
- Figure S7/hair bulb/hair bulb/results/BILC VS NBIS.png
- Figure S7/hair bulb/hair bulb/results/Comprehensive Grading and Statistical Analysis of TBX3 Protein Immunohistochemical Staining Intensity in Growing Hair Follicles..xlsx
- Figure S7/hair bulb/YBC.jpg
- Figure S7/hair bulb/YBD.jpg
- Figure S7/hair bulb/YBDC.jpg
- Figure S7/hair bulb/YBLC.jpg
- Figure S7/Supplement.txt
