# Supplementary material for: Differential Expression and Analysis of TBX3 Gene in Skin Tissues of Dun Mongolian Horses with and Without Bider Markings
Source: Animals (Basel). 2026 Jan 18;16(2):297. doi: 10.3390/ani16020297 (PMC12837385; doi:10.3390/ani16020297)
Supplement: Supplementary file 1 [file animals-16-00297-s001.zip › Figure S3/Xylene Transparent Mounting results/BIC/BIC.xlsx]

## Sheet: Sheet1
BIC
	BIC（pigmentation area）	BIC（area）	Percentage of Area Difference (%)		Table Analyzed	Col: Entering replicate data
1	4.33	100	23.0947
2	2.3	100	43.4783		Column B	BIC（area）
3	1.57	100	63.6943		vs.	vs.
4	1.47	100	68.0272		Column A	BIC（pigmentation area）
5	1.2	100	83.3333
6	1.74	100	57.4713		Unpaired t test
7	0.86	100	116.279		P value	<0.0001
8	1.65	100	60.6061		P value summary	****
9	1.88	100	53.1915		Significantly different (P < 0.05)?	Yes
10	1.01	100	99.0099		One- or two-tailed P value?	Two-tailed
					t, df	t=315.6, df=18
					How big is the difference?
					Mean of column A	1.801
					Mean of column B	100
					Difference between means (B - A) ± SEM	98.20 ± 0.3111
					95% confidence interval	97.55 to 98.85
					R squared (eta squared)	0.9998
					F test to compare variances
					F, DFn, Dfd	Infinity, 9, 9
					P value	<0.0001
					P value summary	****
					Significantly different (P < 0.05)?	Yes
					Data analyzed
					Sample size, column A	10
					Sample size, column B	10
