# Supplementary material for: Differential Expression and Analysis of TBX3 Gene in Skin Tissues of Dun Mongolian Horses with and Without Bider Markings
Source: Animals (Basel). 2026 Jan 18;16(2):297. doi: 10.3390/ani16020297 (PMC12837385; doi:10.3390/ani16020297)
Supplement: Supplementary file 1 [file animals-16-00297-s001.zip › Figure S3/Xylene Transparent Mounting results/BIDC/BIDC.xlsx]

## Sheet: Sheet1
BIDC
	BIDC（pigmentation area）	BIDC（area）	Percentage of Area Difference (%)
1	100	100	1
2	100	100	1
3	100	100	1
4	100	100	1
5	100	100	1
6	100	100	1
7	100	100	1
8	100	100	1
9	100	100	1
10	100	100	1
