# Supplementary material for: Differential Expression and Analysis of TBX3 Gene in Skin Tissues of Dun Mongolian Horses with and Without Bider Markings
Source: Animals (Basel). 2026 Jan 18;16(2):297. doi: 10.3390/ani16020297 (PMC12837385; doi:10.3390/ani16020297)
Supplement: Supplementary file 1 [file animals-16-00297-s001.zip › Figure S3/Xylene Transparent Mounting results/BILC/BILC.xlsx]

## Sheet: Sheet1
BILC
	BILC（pigmentation area）	BILC（area）	Percentage of Area Difference (%)		Table Analyzed	Col: Entering replicate data
1	1.04	100	96.1538
2	3.41	100	29.3255		Column B	BILC（area）
3	3.48	100	28.7356		vs.	vs.
4	2.28	100	43.8596		Column A	BILC（pigmentation area）
5	2.21	100	45.2489
6	1.41	100	70.922		Unpaired t test
7	1.03	100	97.0874		P value	<0.0001
8	4.32	100	23.1481		P value summary	****
9	4.61	100	21.692		Significantly different (P < 0.05)?	Yes
10	4.24	100	23.5849		One- or two-tailed P value?	Two-tailed
					t, df	t=221.8, df=18
					How big is the difference?
					Mean of column A	2.803
					Mean of column B	100
					Difference between means (B - A) ± SEM	97.20 ± 0.4381
					95% confidence interval	96.28 to 98.12
					R squared (eta squared)	0.9996
					F test to compare variances
					F, DFn, Dfd	Infinity, 9, 9
					P value	<0.0001
					P value summary	****
					Significantly different (P < 0.05)?	Yes
					Data analyzed
					Sample size, column A	10
					Sample size, column B	10
