# Supplementary material for: Differential Expression and Analysis of TBX3 Gene in Skin Tissues of Dun Mongolian Horses with and Without Bider Markings
Source: Animals (Basel). 2026 Jan 18;16(2):297. doi: 10.3390/ani16020297 (PMC12837385; doi:10.3390/ani16020297)
Supplement: Supplementary file 1 [file animals-16-00297-s001.zip › Figure S3/Xylene Transparent Mounting results/NBIC/NBIC.xlsx]

## Sheet: Sheet1
NBIC
	NBIC（pigmentation area）	NBIC（area）	Percentage of Area Difference (%)		Table Analyzed	Col: Entering replicate data
1	3.12	100	32.0513
2	0.56	100	178.571		Column B	NBIC（area）
3	1.77	100	56.4972		vs.	vs.
4	1.47	100	68.0272		Column A	NBIC（pigmentation area）
5	1	100	100
6	1.57	100	63.6943		Unpaired t test
7	2.25	100	44.4444		P value	<0.0001
8	2.06	100	48.5437		P value summary	****
9	2.36	100	42.3729		Significantly different (P < 0.05)?	Yes
10	3.17	100	31.5457		One- or two-tailed P value?	Two-tailed
					t, df	t=368.7, df=18
					How big is the difference?
					Mean of column A	1.933
					Mean of column B	100
					Difference between means (B - A) ± SEM	98.07 ± 0.2660
					95% confidence interval	97.51 to 98.63
					R squared (eta squared)	0.9999
					F test to compare variances
					F, DFn, Dfd	Infinity, 9, 9
					P value	<0.0001
					P value summary	****
					Significantly different (P < 0.05)?	Yes
					Data analyzed
					Sample size, column A	10
					Sample size, column B	10
