# Supplementary material for: Differential Expression and Analysis of TBX3 Gene in Skin Tissues of Dun Mongolian Horses with and Without Bider Markings
Source: Animals (Basel). 2026 Jan 18;16(2):297. doi: 10.3390/ani16020297 (PMC12837385; doi:10.3390/ani16020297)
Supplement: Supplementary file 1 [file animals-16-00297-s001.zip › Figure S3/Xylene Transparent Mounting results/NBIS/NBIS.xlsx]

## Sheet: Sheet1
NBIS
	NBIS（pigmentation area）	NBIS（area）	Percentage of Area Difference (%)		Table Analyzed	Col: Entering replicate data
1	2.24	100	44.6429
2	3.09	100	32.3625		Column B	NBIS（area）
3	3.08	100	32.4675		vs.	vs.
4	2.39	100	41.841		Column A	NBIS（pigmentation area）
5	2.17	100	46.0829
6	1.35	100	74.0741		Unpaired t test
7	1.26	100	79.3651		P value	<0.0001
8	1.7	100	58.8235		P value summary	****
9	1.91	100	52.356		Significantly different (P < 0.05)?	Yes
10	1.74	100	57.4713		One- or two-tailed P value?	Two-tailed
					t, df	t=486.7, df=18
					How big is the difference?
					Mean of column A	2.093
					Mean of column B	100
					Difference between means (B - A) ± SEM	97.91 ± 0.2012
					95% confidence interval	97.48 to 98.33
					R squared (eta squared)	0.9999
					F test to compare variances
					F, DFn, Dfd	Infinity, 9, 9
					P value	<0.0001
					P value summary	****
					Significantly different (P < 0.05)?	Yes
					Data analyzed
					Sample size, column A	10
					Sample size, column B	10
