# Supplementary material for: Differential Expression and Analysis of TBX3 Gene in Skin Tissues of Dun Mongolian Horses with and Without Bider Markings
Source: Animals (Basel). 2026 Jan 18;16(2):297. doi: 10.3390/ani16020297 (PMC12837385; doi:10.3390/ani16020297)
Supplement: Supplementary file 1 [file animals-16-00297-s001.zip › Figure S3/Xylene Transparent Mounting results/Supplement.txt]

1.  The regions labeled as "XX xylene" have been precisely delineated manually to identify areas with low grayscale values indicating pigment deposition (marked by yellow curves in the images), with their areas (Area) recorded, including BILC, BIC, NBIS, and NBIC.  The remaining areas BIDC, BIDM, and NBID were not outlined as the pigment deposition uniformly covered the entire hair shaft, and their areas were calculated as Area = 100.  
2.  Detailed statistical analysis data is recorded in an Excel document named "XX".
