# Supplementary material for: Differential Expression and Analysis of TBX3 Gene in Skin Tissues of Dun Mongolian Horses with and Without Bider Markings
Source: Animals (Basel). 2026 Jan 18;16(2):297. doi: 10.3390/ani16020297 (PMC12837385; doi:10.3390/ani16020297)
Supplement: Supplementary file 1 [file animals-16-00297-s001.zip › Figure S4/HE Staining Results/BIC/BIC.xlsx]

## Sheet: Sheet1
BIC
	BIC(in)	BIC(out)	Percentage of Area Difference (%)	Table Analyzed	Col: Entering replicate data
1	56978	23624	0.8276
2	53211	23209	0.7852	Column B	BIC(out)
3	80795	20331	1.1958	vs.	vs.
4	148305	107719	0.317	Column A	BIC(in)
5	111341	31096	1.1267
6	78758	14379	1.3825	Unpaired t test
7	50568	11124	1.2787	P value	0.0128
8	60330	31440	0.6296	P value summary	*
9	47833	30735	0.4352	Significantly different (P < 0.05)?	Yes
10	19102	8881	0.7305	One- or two-tailed P value?	Two-tailed
			0.87088	t, df	t=2.763, df=18
				How big is the difference?
				Mean of column A	70722
				Mean of column B	30254
				Difference between means (B - A) ± SEM	-40468 ± 14645
				95% confidence interval	-71237 to -9700
				R squared (eta squared)	0.2979
				F test to compare variances
				F, DFn, Dfd	1.655, 9, 9
				P value	0.4645
				P value summary	ns
				Significantly different (P < 0.05)?	No
				Data analyzed
				Sample size, column A	10
				Sample size, column B	10
