# Supplementary material for: Differential Expression and Analysis of TBX3 Gene in Skin Tissues of Dun Mongolian Horses with and Without Bider Markings
Source: Animals (Basel). 2026 Jan 18;16(2):297. doi: 10.3390/ani16020297 (PMC12837385; doi:10.3390/ani16020297)
Supplement: Supplementary file 1 [file animals-16-00297-s001.zip › Figure S4/HE Staining Results/BIDC/BIDC.xlsx]

## Sheet: Sheet1
BIDC
	BIDC(in)	BIDC(out)	Percentage of Area Difference (%)	Table Analyzed	Col: Entering replicate data
1	101046	102884	0.018
2	162177	112567	0.3611	Column B	BIDC(out)
3	84398	54631	0.4282	vs.	vs.
4	91670	55890	0.485	Column A	BIDC(in)
5	48873	52312	0.068
6	66233	44796	0.3862	Unpaired t test
7	87991	141200	0.4643	P value	0.6586
8	88722	63606	0.3298	P value summary	ns
9	124481	88457	0.3384	Significantly different (P < 0.05)?	No
10	37711	50281	0.2857	One- or two-tailed P value?	Two-tailed
			0.31647	t, df	t=0.4493, df=18
				How big is the difference?
				Mean of column A	81330
				Mean of column B	76662
				Difference between means (B - A) ± SEM	-4668 ± 10389
				95% confidence interval	-26494 to 17158
				R squared (eta squared)	0.01109
				F test to compare variances
				F, DFn, Dfd	1.023, 9, 9
				P value	0.9732
				P value summary	ns
				Significantly different (P < 0.05)?	No
				Data analyzed
				Sample size, column A	10
				Sample size, column B	10
