# Supplementary material for: Differential Expression and Analysis of TBX3 Gene in Skin Tissues of Dun Mongolian Horses with and Without Bider Markings
Source: Animals (Basel). 2026 Jan 18;16(2):297. doi: 10.3390/ani16020297 (PMC12837385; doi:10.3390/ani16020297)
Supplement: Supplementary file 1 [file animals-16-00297-s001.zip › Figure S4/HE Staining Results/BIDM/BIDM.xlsx]

## Sheet: Sheet1
BIDM
	BIDM(in)	BIDM(out)	Percentage of Area Difference (%)		Table Analyzed	Col: Entering replicate data
1	83215	47202	0.5523
2	159983	136696	0.157		Column B	BIDM(out)
3	117589	67017	0.5479		vs.	vs.
4	145596	86994	0.5039		Column A	BIDM(in)
5	89311	70728	0.2322
6	128392	114172	0.1172		Unpaired t test
7	61352	39168	0.4414		P value	0.5145
8	65520	51674	0.2363		P value summary	ns
9	88945	73431	0.1911		Significantly different (P < 0.05)?	No
10	41252	48717	0.1659		One- or two-tailed P value?	Two-tailed
			0.31452		t, df	t=0.6649, df=18
					How big is the difference?
					Mean of column A	94116
					Mean of column B	84580
					Difference between means (B - A) ± SEM	-9536 ± 14340
					95% confidence interval	-39664 to 20592
					R squared (eta squared)	0.02398
					F test to compare variances
					F, DFn, Dfd	1.482, 9, 9
					P value	0.5673
					P value summary	ns
					Significantly different (P < 0.05)?	No
					Data analyzed
					Sample size, column A	10
					Sample size, column B	10
