# Supplementary material for: Differential Expression and Analysis of TBX3 Gene in Skin Tissues of Dun Mongolian Horses with and Without Bider Markings
Source: Animals (Basel). 2026 Jan 18;16(2):297. doi: 10.3390/ani16020297 (PMC12837385; doi:10.3390/ani16020297)
Supplement: Supplementary file 1 [file animals-16-00297-s001.zip › Figure S4/HE Staining Results/BILC/BILC.xlsx]

## Sheet: Sheet1
BILC
	BILC(in)	BILC(out)	Percentage of Area Difference (%)	Table Analyzed	Col: Entering replicate data
1	195117	81087	0.8257
2	136159	56665	0.8245	Column B	BILC（out）
3	123436	22476	1.3838	vs.	vs.
4	103264	60758	0.5183	Column A	BILC（in）
5	82500	45226	0.5837
6	56335	48466	0.1502	Unpaired t test
7	113675	50389	0.7715	P value	0.0014
8	107741	55024	0.6478	P value summary	**
9	104521	40315	0.8866	Significantly different (P < 0.05)?	Yes
10	182789	130656	0.3326	One- or two-tailed P value?	Two-tailed
			0.69247	t, df	t=3.784, df=18
				How big is the difference?
				Mean of column A	120554
				Mean of column B	59106
				Difference between means (B - A) ± SEM	-61448 ± 16237
				95% confidence interval	-95561 to -27334
				R squared (eta squared)	0.4431
				F test to compare variances
				F, DFn, Dfd	2.080, 9, 9
				P value	0.2904
				P value summary	ns
				Significantly different (P < 0.05)?	No
				Data analyzed
				Sample size, column A	10
				Sample size, column B	10
