# Supplementary material for: Differential Expression and Analysis of TBX3 Gene in Skin Tissues of Dun Mongolian Horses with and Without Bider Markings
Source: Animals (Basel). 2026 Jan 18;16(2):297. doi: 10.3390/ani16020297 (PMC12837385; doi:10.3390/ani16020297)
Supplement: Supplementary file 1 [file animals-16-00297-s001.zip › Figure S4/HE Staining Results/NBIC/NBIC.xlsx]

## Sheet: Sheet1
NBIC
	NBIC(in)	NBIC(out)	Percentage of Area Difference (%)		Table Analyzed	Col: Entering replicate data
1	51157	26870	0.6225
2	14.65	7.6	0.6337		Column B	NBIC(out)
3	21704	16790	0.2553		vs.	vs.
4	15283	6141	0.8534		Column A	NBIC(in)
5	59040	22640	0.8913
6	77299	55143	0.3346		Unpaired t test
7	29655	63730	0.7298		P value	0.0415
8	15739	51356	1.0617		P value summary	*
9	27979	12009	0.7987		Significantly different (P < 0.05)?	Yes
10	108322	48625	0.7607		One- or two-tailed P value?	Two-tailed
			0.69417		t, df	t=2.196, df=18
					How big is the difference?
					Mean of column A	58894
					Mean of column B	30986
					Difference between means (B - A) ± SEM	-27908 ± 12711
					95% confidence interval	-54612 to -1204
					R squared (eta squared)	0.2112
					F test to compare variances
					F, DFn, Dfd	2.273, 9, 9
					P value	0.2372
					P value summary	ns
					Significantly different (P < 0.05)?	No
					Data analyzed
					Sample size, column A	10
					Sample size, column B	10
