# Supplementary material for: Differential Expression and Analysis of TBX3 Gene in Skin Tissues of Dun Mongolian Horses with and Without Bider Markings
Source: Animals (Basel). 2026 Jan 18;16(2):297. doi: 10.3390/ani16020297 (PMC12837385; doi:10.3390/ani16020297)
Supplement: Supplementary file 1 [file animals-16-00297-s001.zip › Figure S4/HE Staining Results/NBID/NBID.xlsx]

## Sheet: Sheet1
NBID
	NBID(in)	NBID(out)	Percentage of Area Difference (%)		Table Analyzed	Col: Entering replicate data
1	98723	69120	0.3527
2	239261	118304	0.6766		Column B	NBID(out)
3	98581	120439	0.1996		vs.	vs.
4	128017	146554	0.135		Column A	NBID(in)
5	109874	112788	0.0262
6	160797	154296	0.0413		Unpaired t test
7	95099	96476	0.0144		P value	0.4404
8	141745	166286	0.1593		P value summary	ns
9	56012	73440	0.2693		Significantly different (P < 0.05)?	No
10	97707	12632	1.5421		One- or two-tailed P value?	Two-tailed
			0.34165		t, df	t=0.7890, df=18
					How big is the difference?
					Mean of column A	131247
					Mean of column B	115368
					Difference between means (B - A) ± SEM	-15879 ± 20124
					95% confidence interval	-58159 to 26401
					R squared (eta squared)	0.03343
					F test to compare variances
					F, DFn, Dfd	1.389, 9, 9
					P value	0.6323
					P value summary	ns
					Significantly different (P < 0.05)?	No
					Data analyzed
					Sample size, column A	10
					Sample size, column B	10
