# Supplementary material for: Differential Expression and Analysis of TBX3 Gene in Skin Tissues of Dun Mongolian Horses with and Without Bider Markings
Source: Animals (Basel). 2026 Jan 18;16(2):297. doi: 10.3390/ani16020297 (PMC12837385; doi:10.3390/ani16020297)
Supplement: Supplementary file 1 [file animals-16-00297-s001.zip › Figure S4/HE Staining Results/NBIS/NBIS.xlsx]

## Sheet: Sheet1
NBIS
	NBIS(in)	NBIS(out)	Percentage of Area Difference (%)		Table Analyzed	Col: Entering replicate data
1	91906	64328	0.353
2	17102	5592	1.0144		Column B	NBIS(out)
3	64668	31543	0.6886		vs.	vs.
4	116141	40551	0.9648		Column A	NBIS(in)
5	80581	41674	0.6365
6	48217	34874	0.3212		Unpaired t test
7	34809	2949	1.6876		P value	0.0077
8	122575	42089	0.9776		P value summary	**
9	121548	60104	0.6765		Significantly different (P < 0.05)?	Yes
10	50087	15082	1.0743		One- or two-tailed P value?	Two-tailed
			0.83945		t, df	t=2.996, df=18
					How big is the difference?
					Mean of column A	74763
					Mean of column B	33879
					Difference between means (B - A) ± SEM	-40885 ± 13644
					95% confidence interval	-69551 to -12219
					R squared (eta squared)	0.3328
					F test to compare variances
					F, DFn, Dfd	3.292, 9, 9
					P value	0.0907
					P value summary	ns
					Significantly different (P < 0.05)?	No
					Data analyzed
					Sample size, column A	10
					Sample size, column B	10
