# Supplementary material for: Differential Expression and Analysis of TBX3 Gene in Skin Tissues of Dun Mongolian Horses with and Without Bider Markings
Source: Animals (Basel). 2026 Jan 18;16(2):297. doi: 10.3390/ani16020297 (PMC12837385; doi:10.3390/ani16020297)
Supplement: Supplementary file 1 [file animals-16-00297-s001.zip › Figure S4/HE Staining Results/Supplement.txt]

1.  To evaluate the symmetry of pigment deposition, the center of the dermal papilla was used as the central boundary to define the 'inner' and 'outer' sides of the hair follicle.  The "XX HE" image is an example diagram showing the precisely selected areas of pigment deposition in the inner and outer regions of the hair bulb, where follicular pigmentation is most prominent, using a manual segmentation tool.  
2.  Detailed statistical analysis data is recorded in an Excel document named "XX".
