# Supplementary material for: Differential Expression and Analysis of TBX3 Gene in Skin Tissues of Dun Mongolian Horses with and Without Bider Markings
Source: Animals (Basel). 2026 Jan 18;16(2):297. doi: 10.3390/ani16020297 (PMC12837385; doi:10.3390/ani16020297)
Supplement: Supplementary file 1 [file animals-16-00297-s001.zip › Figure S5/confidence interval analysis (mRNA).xlsx]

## Sheet: BIDC NBIS
Table Analyzed	Col: Entering replicate data
Column B	NBIS
vs.	vs.
Column A	BIDC
Unpaired t test
P value	0.0243
P value summary	*
Significantly different (P < 0.05)?	Yes
One- or two-tailed P value?	Two-tailed
t, df	t=3.526, df=4
How big is the difference?
Mean of column A	0.5932
Mean of column B	1.003
Difference between means (B - A) ± SEM	0.4095 ± 0.1161
95% confidence interval	0.08704 to 0.7319
R squared (eta squared)	0.7566
F test to compare variances
F, DFn, Dfd	3.440, 2, 2
P value	0.4504
P value summary	ns
Significantly different (P < 0.05)?	No

## Sheet: BIC NBIC
Table Analyzed	Col: Entering replicate data
Column B	NBIC
vs.	vs.
Column A	BIC
Unpaired t test
P value	0.0736
P value summary	ns
Significantly different (P < 0.05)?	No
One- or two-tailed P value?	Two-tailed
t, df	t=2.409, df=4
How big is the difference?
Mean of column A	0.5675
Mean of column B	0.4099
Difference between means (B - A) ± SEM	-0.1575 ± 0.06539
95% confidence interval	-0.3391 to 0.02403
R squared (eta squared)	0.592
F test to compare variances
F, DFn, Dfd	1.632, 2, 2
P value	0.7598
P value summary	ns
Significantly different (P < 0.05)?	No

## Sheet: BILC NBIS
Table Analyzed	Col: Entering replicate data
Column B	NBIS
vs.	vs.
Column A	BILC
Unpaired t test
P value	0.1187
P value summary	ns
Significantly different (P < 0.05)?	No
One- or two-tailed P value?	Two-tailed
t, df	t=1.980, df=4
How big is the difference?
Mean of column A	1.356
Mean of column B	1.009
Difference between means (B - A) ± SEM	-0.3474 ± 0.1754
95% confidence interval	-0.8345 to 0.1396
R squared (eta squared)	0.4951
F test to compare variances
F, DFn, Dfd	2.598, 2, 2
P value	0.5558
P value summary	ns
Significantly different (P < 0.05)?	No

## Sheet: BIDM NBID
Table Analyzed	Col: Entering replicate data
Column B	NBID
vs.	vs.
Column A	BIDM
Unpaired t test
P value	0.0731
P value summary	ns
Significantly different (P < 0.05)?	No
One- or two-tailed P value?	Two-tailed
t, df	t=2.416, df=4
How big is the difference?
Mean of column A	1.064
Mean of column B	0.3441
Difference between means (B - A) ± SEM	-0.7197 ± 0.2979
95% confidence interval	-1.547 to 0.1074
R squared (eta squared)	0.5933
F test to compare variances
F, DFn, Dfd	5.904, 2, 2
P value	0.2897
P value summary	ns
Significantly different (P < 0.05)?	No
