# Supplementary material for: Differential Expression and Analysis of TBX3 Gene in Skin Tissues of Dun Mongolian Horses with and Without Bider Markings
Source: Animals (Basel). 2026 Jan 18;16(2):297. doi: 10.3390/ani16020297 (PMC12837385; doi:10.3390/ani16020297)
Supplement: Supplementary file 1 [file animals-16-00297-s001.zip › Figure S6/confidence interval analysis (WB).xlsx]

## Sheet: BIDC NBIS
Table Analyzed	Col: Entering replicate data
Column B	NBIS
vs.	vs.
Column A	BIDC
Unpaired t test
P value	0.0015
P value summary	**
Significantly different (P < 0.05)?	Yes
One- or two-tailed P value?	Two-tailed
t, df	t=7.709, df=4
How big is the difference?
Mean of column A	0.8562
Mean of column B	1.353
Difference between means (B - A) ± SEM	0.4972 ± 0.06450
95% confidence interval	0.3181 to 0.6763
R squared (eta squared)	0.9369
F test to compare variances
F, DFn, Dfd	2.741, 2, 2
P value	0.5346
P value summary	ns
Significantly different (P < 0.05)?	No

## Sheet: BILC NBIS
Table Analyzed	Col: Entering replicate data
Column B	NBIS
vs.	vs.
Column A	BILC
Unpaired t test
P value	0.1663
P value summary	ns
Significantly different (P < 0.05)?	No
One- or two-tailed P value?	Two-tailed
t, df	t=1.690, df=4
How big is the difference?
Mean of column A	1.053
Mean of column B	0.7456
Difference between means (B - A) ± SEM	-0.3079 ± 0.1822
95% confidence interval	-0.8137 to 0.1979
R squared (eta squared)	0.4166
F test to compare variances
F, DFn, Dfd	7.247, 2, 2
P value	0.2425
P value summary	ns
Significantly different (P < 0.05)?	No

## Sheet: BIDM NBID
Table Analyzed	Col: Entering replicate data
Column B	NBID
vs.	vs.
Column A	BIDM
Unpaired t test
P value	0.4338
P value summary	ns
Significantly different (P < 0.05)?	No
One- or two-tailed P value?	Two-tailed
t, df	t=0.8691, df=4
How big is the difference?
Mean of column A	0.9076
Mean of column B	0.7513
Difference between means (B - A) ± SEM	-0.1564 ± 0.1799
95% confidence interval	-0.6559 to 0.3432
R squared (eta squared)	0.1588
F test to compare variances
F, DFn, Dfd	1.911, 2, 2
P value	0.6871
P value summary	ns
Significantly different (P < 0.05)?	No

## Sheet: BIC NBIC
Table Analyzed	Col: Entering replicate data
Column B	NBIC
vs.	vs.
Column A	BIC
Unpaired t test
P value	0.0029
P value summary	**
Significantly different (P < 0.05)?	Yes
One- or two-tailed P value?	Two-tailed
t, df	t=6.484, df=4
How big is the difference?
Mean of column A	1.654
Mean of column B	0.4162
Difference between means (B - A) ± SEM	-1.238 ± 0.1909
95% confidence interval	-1.768 to -0.7079
R squared (eta squared)	0.9131
F test to compare variances
F, DFn, Dfd	16.07, 2, 2
P value	0.1172
P value summary	ns
Significantly different (P < 0.05)?	No
