# Supplementary material for: Differential Expression and Analysis of TBX3 Gene in Skin Tissues of Dun Mongolian Horses with and Without Bider Markings
Source: Animals (Basel). 2026 Jan 18;16(2):297. doi: 10.3390/ani16020297 (PMC12837385; doi:10.3390/ani16020297)
Supplement: Supplementary file 1 [file animals-16-00297-s001.zip › Figure S7/epidermis/epidermis/BIC.xlsx]

## Sheet: Sheet1
Threshold: 51-183					Area	Mean	IntDen	XStart	YStart
Count: 16				1	13	169.38	2202	126	1
Total Area: 384.00 pixel^2				2	12	152.75	1833	147	16
Average Size: 24.00 pixel^2				3	22	161.32	3549	154	17
Area Fraction: 1.30%				4	103	162.82	16770	168	28
				5	10	155.8	1558	189	52
				6	33	166.85	5506	168	62
				7	14	179.79	2517	191	66
				8	12	176.5	2118	171	79
				9	11	165.18	1817	203	79
				10	22	163.55	3598	122	84
				11	13	174.23	2265	212	98
				12	41	167.8	6880	165	99
				13	25	171.48	4287	207	106
				14	23	162.39	3735	152	111
				15	16	173.88	2782	197	118
				16	14	173.14	2424	210	120
