# Supplementary material for: Differential Expression and Analysis of TBX3 Gene in Skin Tissues of Dun Mongolian Horses with and Without Bider Markings
Source: Animals (Basel). 2026 Jan 18;16(2):297. doi: 10.3390/ani16020297 (PMC12837385; doi:10.3390/ani16020297)
Supplement: Supplementary file 1 [file animals-16-00297-s001.zip › Figure S7/epidermis/epidermis/BIDC.xlsx]

## Sheet: Sheet1
Threshold: 67-177					Area	Mean	IntDen	XStart	YStart
Count: 52				1	23	170.26	3916	53	9
Total Area: 1576.00 pixel^2				2	13	152.54	1983	2	11
Average Size: 30.31 pixel^2				3	76	147.28	11193	113	11
Area Fraction: 5.17%				4	16	165.88	2654	110	15
				5	18	173.11	3116	8	18
				6	14	171.43	2400	136	18
				7	67	166.75	11172	107	20
				8	24	151.96	3647	29	21
				9	23	167.39	3850	102	24
				10	92	162.98	14994	76	31
				11	56	146.82	8222	41	32
				12	31	157.19	4873	11	35
				13	10	145.8	1458	54	39
				14	94	168.81	15868	104	39
				15	21	147.05	3088	144	39
				16	10	154.5	1545	127	45
				17	192	143.31	27516	34	46
				18	28	158.32	4433	31	47
				19	11	153.82	1692	80	47
				20	12	148.17	1778	152	52
				21	14	166.36	2329	46	53
				22	24	168.92	4054	8	57
				23	13	138.92	1806	146	58
				24	11	145.09	1596	23	59
				25	11	144.36	1588	69	60
				26	18	164.39	2959	105	60
				27	10	154.8	1548	139	60
				28	22	165.86	3649	91	61
				29	11	162.55	1788	2	63
				30	29	167.48	4857	13	63
				31	13	173	2249	112	65
				32	20	155.45	3109	113	74
				33	24	162.29	3895	37	75
				34	32	163.91	5245	56	77
				35	169	163.93	27705	46	79
				36	24	169.46	4067	10	84
				37	11	171.09	1882	33	85
				38	45	166.53	7494	75	85
				39	17	170.12	2892	114	85
				40	20	169.55	3391	89	86
				41	10	151.3	1513	93	86
				42	11	144.64	1591	106	86
				43	19	167.58	3184	52	97
				44	11	160.73	1768	73	100
				45	27	152.19	4109	66	106
				46	10	149	1490	78	106
				47	31	164.97	5114	24	108
				48	14	142.57	1996	45	113
				49	16	153.5	2456	116	113
				50	22	162.59	3577	85	115
				51	16	170.13	2722	38	121
				52	20	143.35	2867	204	133
