# Supplementary material for: Differential Expression and Analysis of TBX3 Gene in Skin Tissues of Dun Mongolian Horses with and Without Bider Markings
Source: Animals (Basel). 2026 Jan 18;16(2):297. doi: 10.3390/ani16020297 (PMC12837385; doi:10.3390/ani16020297)
Supplement: Supplementary file 1 [file animals-16-00297-s001.zip › Figure S7/epidermis/epidermis/BIDM.xlsx]

## Sheet: Sheet1
Threshold: 63-178					Area	Mean	IntDen	XStart	YStart
Count: 20				1	11	162.36	1786	193	9
Total Area: 901.00 pixel^2				2	38	162.92	6191	191	24
Average Size: 45.05 pixel^2				3	12	137.33	1648	165	39
Area Fraction: 3.04%				4	91	155.73	14171	175	41
				5	16	147.25	2356	167	50
				6	58	139.97	8118	156	54
				7	24	163.83	3932	187	54
				8	21	162.05	3403	171	66
				9	112	164.25	18396	183	73
				10	11	170.09	1871	172	74
				11	12	133	1596	156	76
				12	11	162.64	1789	176	79
				13	13	168.62	2192	212	81
				14	331	148.71	49223	177	84
				15	17	173.65	2952	212	89
				16	10	169.4	1694	191	113
				17	53	165.42	8767	195	113
				18	29	161.59	4686	176	118
				19	14	147.64	2067	179	123
				20	17	161.82	2751	164	130
