# Supplementary material for: Differential Expression and Analysis of TBX3 Gene in Skin Tissues of Dun Mongolian Horses with and Without Bider Markings
Source: Animals (Basel). 2026 Jan 18;16(2):297. doi: 10.3390/ani16020297 (PMC12837385; doi:10.3390/ani16020297)
Supplement: Supplementary file 1 [file animals-16-00297-s001.zip › Figure S7/epidermis/epidermis/BILC.xlsx]

## Sheet: Sheet1
Threshold: 76-178					Area	Mean	IntDen	XStart	YStart
Count: 15				1	10	158.5	1585	35	3
Total Area: 244.00 pixel^2				2	10	172	1720	5	30
Average Size: 16.27 pixel^2				3	16	155.31	2485	18	31
Area Fraction: 0.79%				4	24	150.58	3614	116	39
				5	11	165	1815	107	46
				6	25	170.04	4251	44	68
				7	16	159.94	2559	76	69
				8	16	144.94	2319	79	85
				9	10	149.7	1497	58	104
				10	21	146.48	3076	12	113
				11	24	171	4104	24	113
				12	11	151.18	1663	81	118
				13	12	170	2040	51	120
				14	19	161.11	3061	18	130
				15	19	140.47	2669	205	134
