# Supplementary material for: Differential Expression and Analysis of TBX3 Gene in Skin Tissues of Dun Mongolian Horses with and Without Bider Markings
Source: Animals (Basel). 2026 Jan 18;16(2):297. doi: 10.3390/ani16020297 (PMC12837385; doi:10.3390/ani16020297)
Supplement: Supplementary file 1 [file animals-16-00297-s001.zip › Figure S7/epidermis/epidermis/NBIC.xlsx]

## Sheet: Sheet1
Threshold: 68-178				Area	Mean	IntDen	XStart	YStart
Count: 31			1	61	165.41	10090	90	7
Total Area: 877.00 pixel^2			2	14	158.86	2224	98	12
Average Size: 28.29 pixel^2			3	21	148.9	3127	147	14
Area Fraction: 3.04%			4	22	148.77	3273	133	18
			5	11	161.45	1776	169	22
			6	10	154.4	1544	159	24
			7	14	148.36	2077	149	25
			8	110	165.37	18191	90	27
			9	10	157.1	1571	131	27
			10	15	149.67	2245	148	31
			11	10	171.6	1716	159	31
			12	20	165.75	3315	110	34
			13	10	167.7	1677	151	34
			14	14	141.71	1984	130	36
			15	21	163.52	3434	169	36
			16	36	158.86	5719	147	42
			17	10	146.4	1464	160	45
			18	10	172	1720	97	49
			19	47	145.68	6847	142	49
			20	11	163.45	1798	91	51
			21	125	165.78	20723	91	65
			22	25	156.44	3911	201	68
			23	26	168.42	4379	128	71
			24	12	147.5	1770	119	75
			25	16	169.44	2711	132	79
			26	22	145.45	3200	121	84
			27	63	151.35	9535	118	90
			28	38	154.26	5862	129	98
			29	27	170.7	4609	196	106
			30	32	163.53	5233	213	113
			31	14	150.64	2109	183	125
