# Supplementary material for: Differential Expression and Analysis of TBX3 Gene in Skin Tissues of Dun Mongolian Horses with and Without Bider Markings
Source: Animals (Basel). 2026 Jan 18;16(2):297. doi: 10.3390/ani16020297 (PMC12837385; doi:10.3390/ani16020297)
Supplement: Supplementary file 1 [file animals-16-00297-s001.zip › Figure S7/epidermis/epidermis/NBID.xlsx]

## Sheet: Sheet1
Threshold: 62-173					Area	Mean	IntDen	XStart	YStart
Count: 14				1	60	133.53	8012	109	32
Total Area: 765.00 pixel^2				2	81	151.79	12295	202	69
Average Size: 54.64 pixel^2				3	20	159.55	3191	207	69
Area Fraction: 2.62%				4	236	152.25	35932	182	70
				5	91	146.92	13370	59	86
				6	15	153.33	2300	121	91
				7	22	157	3454	64	101
				8	14	165.86	2322	173	101
				9	142	156.23	22184	176	103
				10	23	159.57	3670	87	107
				11	20	158.95	3179	193	118
				12	10	167.5	1675	201	118
				13	11	151.09	1662	191	130
				14	20	142	2840	200	130
