# Supplementary material for: Differential Expression and Analysis of TBX3 Gene in Skin Tissues of Dun Mongolian Horses with and Without Bider Markings
Source: Animals (Basel). 2026 Jan 18;16(2):297. doi: 10.3390/ani16020297 (PMC12837385; doi:10.3390/ani16020297)
Supplement: Supplementary file 1 [file animals-16-00297-s001.zip › Figure S7/epidermis/epidermis/NBIS.xlsx]

## Sheet: Sheet1
Threshold: 68-182
Count: 31					Area	Mean	IntDen	XStart	YStart
Total Area: 1042.00 pixel^2				1	12	140.17	1682	115	3
Average Size: 33.61 pixel^2				2	17	156.24	2656	122	9
Area Fraction: 3.51%				3	17	151.41	2574	141	26
				4	10	159.5	1595	96	28
				5	14	157.07	2199	84	40
				6	18	160.28	2885	78	43
				7	14	163.29	2286	122	44
				8	12	144	1728	82	46
				9	39	142.9	5573	98	46
				10	82	145.7	11947	68	48
				11	18	161.72	2911	118	48
				12	12	135.42	1625	35	54
				13	42	149.69	6287	78	56
				14	31	152.42	4725	66	63
				15	13	164.54	2139	74	64
				16	19	154.84	2942	98	66
				17	10	164.4	1644	137	70
				18	22	150.64	3314	171	72
				19	10	157.9	1579	52	75
				20	13	147.46	1917	45	76
				21	13	160.38	2085	72	76
				22	22	158.05	3477	145	85
				23	12	171.42	2057	90	104
				24	258	160.9	41513	91	107
				25	146	163.49	23870	64	108
				26	10	175.2	1752	73	108
				27	27	161.52	4361	120	114
				28	53	164.89	8739	35	115
				29	28	159.11	4455	106	125
				30	29	154.55	4482	64	126
				31	19	149.58	2842	202	131
