# Supplementary material for: Differential Expression and Analysis of TBX3 Gene in Skin Tissues of Dun Mongolian Horses with and Without Bider Markings
Source: Animals (Basel). 2026 Jan 18;16(2):297. doi: 10.3390/ani16020297 (PMC12837385; doi:10.3390/ani16020297)
Supplement: Supplementary file 1 [file animals-16-00297-s001.zip › Figure S7/epidermis/epidermis/results/Comprehensive grading and statistical analysis of TBX3 protein immunohistochemical staining intensity in the epidermis..xlsx]

## Sheet: Sheet1
ID	Staining intensity grade	cell count	Percentage (%)	P-value (Fisher's exact test)	statistical significance
BIDM	Strongly positive (3+)	0	0	0.282	not significant(p > 0.05)
	Moderately positive (2+)	4	0.2
	Weakly positive (1+)	16	0.8
NBID	Strongly positive (3+)	0	0.035
	Moderately positive (2+)	5	0.357
	Weakly positive (1+)	9	0.643
BIC	Strongly positive (3+)	0	0	0.028	Significant (P < 0.05)
	Moderately positive (2+)	0	0
	Weakly positive (1+)	16	1
NBIC	Strongly positive (3+)	0	0.014
	Moderately positive (2+)	9	0.29
	Weakly positive (1+)	22	0.71
BILC	Strongly positive (3+)	0	0	0.083	not significant(p > 0.05)
	Moderately positive (2+)	4	0.267
	Weakly positive (1+)	11	0.733
NBIS	Strongly positive (3+)	0	0
	Moderately positive (2+)	2	0.065
	Weakly positive (1+)	29	0.935
BIDC	Strongly positive (3+)	0	0	0.511	not significant(p > 0.05)
	Moderately positive (2+)	0	0
	Weakly positive (1+)	52	1
NBIS	Strongly positive (3+)	0	0
	Moderately positive (2+)	2	0.065
	Weakly positive (1+)	29	0.935
