# Supplementary material for: Differential Expression and Analysis of TBX3 Gene in Skin Tissues of Dun Mongolian Horses with and Without Bider Markings
Source: Animals (Basel). 2026 Jan 18;16(2):297. doi: 10.3390/ani16020297 (PMC12837385; doi:10.3390/ani16020297)
Supplement: Supplementary file 1 [file animals-16-00297-s001.zip › Figure S7/hair bulb/hair bulb/BIC.xlsx]

## Sheet: Sheet1
Threshold: 36-158					Area	Mean	IntDen	XStart	YStart
Count: 28				1	10	145.7	1457	112	2
Total Area: 985.00 pixel^2				2	15	141.53	2123	126	2
Average Size: 35.18 pixel^2				3	135	115.17	15548	132	5
Area Fraction: 3.43%				4	16	147.88	2366	193	14
				5	27	138	3726	23	16
				6	75	134.61	10096	9	22
				7	34	123.65	4204	142	32
				8	19	129.74	2465	12	34
				9	19	139.89	2658	168	34
				10	14	136.29	1908	28	37
				11	16	145.56	2329	31	44
				12	212	118.07	25031	29	46
				13	16	138.5	2216	21	50
				14	21	151	3171	9	74
				15	69	138.06	9526	66	78
				16	12	127.08	1525	6	87
				17	12	147.08	1765	14	87
				18	36	137.56	4952	81	89
				19	10	152.3	1523	19	91
				20	19	143.63	2729	4	93
				21	10	140.2	1402	77	96
				22	51	133.92	6830	187	99
				23	19	129.42	2459	12	100
				24	27	146.26	3949	91	108
				25	26	142.12	3695	98	114
				26	37	145.57	5386	16	115
				27	18	149.56	2692	36	116
				28	10	147.3	1473	198	123
