# Supplementary material for: Differential Expression and Analysis of TBX3 Gene in Skin Tissues of Dun Mongolian Horses with and Without Bider Markings
Source: Animals (Basel). 2026 Jan 18;16(2):297. doi: 10.3390/ani16020297 (PMC12837385; doi:10.3390/ani16020297)
Supplement: Supplementary file 1 [file animals-16-00297-s001.zip › Figure S7/hair bulb/hair bulb/BIDC.xlsx]

## Sheet: Sheet1
Threshold: 36-158					Area	Mean	IntDen	XStart	YStart
Count: 24				1	18	150.83	2715	11	4
Total Area: 583.00 pixel^2				2	14	133.36	1867	210	22
Average Size: 24.29 pixel^2				3	53	137.72	7299	201	28
Area Fraction: 2.03%				4	10	132.8	1328	204	31
				5	12	137	1644	175	48
				6	16	137.94	2207	182	48
				7	20	136.45	2729	166	56
				8	16	134.69	2155	173	59
				9	71	124.69	8853	201	77
				10	16	129.88	2078	210	84
				11	13	102.08	1327	107	85
				12	12	122.25	1467	143	89
				13	12	141.67	1700	8	95
				14	40	134.07	5363	197	95
				15	64	124.52	7969	174	100
				16	50	131.22	6561	17	105
				17	14	143.43	2008	185	109
				18	24	135.54	3253	199	116
				19	12	143.08	1717	187	117
				20	21	125.48	2635	175	120
				21	29	152.45	4421	136	123
				22	23	137.48	3162	192	123
				23	13	142.46	1852	114	126
				24	10	129	1290	173	128
