# Supplementary material for: Differential Expression and Analysis of TBX3 Gene in Skin Tissues of Dun Mongolian Horses with and Without Bider Markings
Source: Animals (Basel). 2026 Jan 18;16(2):297. doi: 10.3390/ani16020297 (PMC12837385; doi:10.3390/ani16020297)
Supplement: Supplementary file 1 [file animals-16-00297-s001.zip › Figure S7/hair bulb/hair bulb/BIDM.xlsx]

## Sheet: Sheet1
Threshold: 38-164					Area	Mean	IntDen	XStart	YStart
Count: 34				1	11	161	1771	82	1
Total Area: 11171.00 pixel^2				2	9903	124.57	1233588	91	2
Average Size: 328.56 pixel^2				3	14	138.86	1944	149	3
Area Fraction: 40.80%				4	12	157.5	1890	73	8
				5	10	142.3	1423	133	10
				6	12	156.33	1876	37	14
				7	15	135.27	2029	146	14
				8	22	154.95	3409	21	16
				9	52	142.48	7409	152	19
				10	59	148.78	8778	56	21
				11	56	152.14	8520	30	30
				12	76	146.96	11169	16	32
				13	15	133.8	2007	63	38
				14	31	148.9	4616	202	44
				15	21	119	2499	68	45
				16	44	149.89	6595	43	51
				17	20	153.2	3064	17	60
				18	51	149.53	7626	29	65
				19	211	142	29962	9	66
				20	21	150.38	3158	42	70
				21	66	112.89	7451	64	70
				22	44	111.23	4894	74	74
				23	22	143.86	3165	54	83
				24	16	151.88	2430	199	89
				25	123	141.41	17394	74	90
				26	45	137.64	6194	23	92
				27	51	146.94	7494	34	104
				28	21	153.81	3230	201	106
				29	17	142.53	2423	14	109
				30	14	109.07	1527	95	110
				31	38	135.53	5150	78	111
				32	11	144	1584	101	114
				33	34	153.47	5218	200	118
				34	13	145.92	1897	194	126
