# Supplementary material for: Differential Expression and Analysis of TBX3 Gene in Skin Tissues of Dun Mongolian Horses with and Without Bider Markings
Source: Animals (Basel). 2026 Jan 18;16(2):297. doi: 10.3390/ani16020297 (PMC12837385; doi:10.3390/ani16020297)
Supplement: Supplementary file 1 [file animals-16-00297-s001.zip › Figure S7/hair bulb/hair bulb/BILC.xlsx]

## Sheet: Sheet1
Threshold: 50-168				Area	Mean	IntDen	XStart	YStart
Count: 44			1	14	147.43	2064	140	2
Total Area: 1310.00 pixel^2			2	14	140.43	1966	122	4
Average Size: 29.77 pixel^2			3	33	134.45	4437	73	9
Area Fraction: 4.70%			4	121	150.83	18250	15	11
			5	23	158.87	3654	59	13
			6	23	156.78	3606	119	14
			7	28	160.68	4499	44	17
			8	29	150.55	4366	100	18
			9	22	156.82	3450	111	21
			10	42	148.1	6220	75	26
			11	22	150.27	3306	196	27
			12	15	138	2070	8	31
			13	11	147.18	1619	177	31
			14	13	160	2080	172	34
			15	16	141.5	2264	44	35
			16	10	160	1600	62	35
			17	13	157.92	2053	183	35
			18	23	154.35	3550	165	44
			19	12	159.25	1911	150	46
			20	18	152.11	2738	151	51
			21	15	144.6	2169	186	53
			22	28	149	4172	139	58
			23	28	143.32	4013	136	64
			24	20	153.45	3069	146	66
			25	18	146.33	2634	130	72
			26	11	159.64	1756	100	80
			27	60	155.65	9339	10	82
			28	29	152.62	4426	114	90
			29	17	165.94	2821	150	92
			30	65	148.14	9629	139	94
			31	164	141.6	23223	133	96
			32	13	155.69	2024	156	96
			33	38	141.95	5394	95	97
			34	23	142.17	3270	90	108
			35	14	140.36	1965	99	108
			36	14	143.36	2007	26	110
			37	20	141.35	2827	49	112
			38	82	157.7	12931	67	113
			39	10	148.3	1483	84	113
			40	27	143.11	3864	129	114
			41	63	152.7	9620	194	114
			42	27	152.41	4115	123	116
			43	12	148.5	1782	203	119
			44	10	152.7	1527	204	127
