# Supplementary material for: Differential Expression and Analysis of TBX3 Gene in Skin Tissues of Dun Mongolian Horses with and Without Bider Markings
Source: Animals (Basel). 2026 Jan 18;16(2):297. doi: 10.3390/ani16020297 (PMC12837385; doi:10.3390/ani16020297)
Supplement: Supplementary file 1 [file animals-16-00297-s001.zip › Figure S7/hair bulb/hair bulb/NBIC.xlsx]

## Sheet: Sheet1
Threshold: 35-158				Area	Mean	IntDen	XStart	YStart
Count: 146			1	12	137.75	1653	20	1
Total Area: 12773.00 pixel^2			2	11	136.27	1499	415	1
Average Size: 87.49 pixel^2			3	32	145.13	4644	63	2
Area Fraction: 8.97%			4	14	148.29	2076	129	2
			5	83	138.73	11515	83	3
			6	75	129.83	9737	298	6
			7	27	120.04	3241	54	9
			8	25	149.8	3745	70	10
			9	32	123.13	3940	96	10
			10	11	145.27	1598	296	11
			11	75	128.75	9656	14	12
			12	10	152.2	1522	87	15
			13	66	133.35	8801	115	15
			14	146	139.4	20353	31	16
			15	13	152.23	1979	91	16
			16	68	143.97	9790	107	20
			17	19	125.95	2393	419	20
			18	29	113.52	3292	64	23
			19	24	121.71	2921	314	24
			20	53	139.23	7379	17	25
			21	53	129.38	6857	122	26
			22	12	148.67	1784	178	26
			23	17	135.76	2308	428	29
			24	52	129.48	6733	73	30
			25	12	151.33	1816	307	31
			26	11	149.55	1645	22	35
			27	65	135.52	8809	82	36
			28	30	121.47	3644	107	36
			29	30	129.17	3875	146	37
			30	29	127.34	3693	127	38
			31	117	134.99	15794	113	39
			32	45	149.18	6713	54	40
			33	35	134.23	4698	121	45
			34	48	128.35	6161	35	47
			35	1779	132.99	236583	160	48
			36	114	140.64	16033	64	49
			37	40	127.25	5090	90	49
			38	33	127.61	4211	101	52
			39	69	134.07	9251	119	58
			40	12	146.5	1758	56	59
			41	20	147.8	2956	142	67
			42	20	149.4	2988	227	67
			43	425	137.03	58238	94	68
			44	15	135	2025	64	73
			45	50	136.48	6824	62	78
			46	77	130.96	10084	2	79
			47	443	121.02	53612	78	82
			48	29	151.69	4399	229	84
			49	16	150.56	2409	58	85
			50	85	144.21	12258	135	87
			51	35	137.86	4825	356	88
			52	88	139.74	12297	67	89
			53	16	134.63	2154	6	92
			54	29	139.59	4048	150	98
			55	28	148.68	4163	234	98
			56	17	149.47	2541	72	99
			57	25	138.88	3472	9	101
			58	63	129.59	8164	138	101
			59	11	141.64	1558	180	102
			60	44	143.18	6300	79	103
			61	13	137.69	1790	157	103
			62	14	144.79	2027	239	103
			63	15	148.67	2230	197	105
			64	159	126.58	20126	372	105
			65	37	132.76	4912	131	106
			66	538	140.07	75355	155	107
			67	289	128.1	37021	112	112
			68	13	137	1781	466	114
			69	69	121.71	8398	17	120
			70	54	135.65	7325	240	120
			71	14	145.14	2032	39	121
			72	11	134.27	1477	401	125
			73	705	134.55	94860	439	127
			74	11	142.91	1572	105	129
			75	46	145.8	6707	93	130
			76	22	136.45	3002	249	134
			77	16	152.38	2438	18	137
			78	31	120.87	3747	398	137
			79	14	139.86	1958	112	138
			80	26	151.73	3945	177	139
			81	22	144.68	3183	48	140
			82	11	146	1606	15	141
			83	12	152.25	1827	31	141
			84	13	151.46	1969	164	142
			85	42	136.76	5744	248	144
			86	38	135.63	5154	465	146
			87	10	138.6	1386	430	147
			88	43	130.26	5601	60	148
			89	464	131.31	60930	134	148
			90	302	136.25	41146	44	149
			91	11	140.36	1544	121	149
			92	59	127.58	7527	149	151
			93	27	130.52	3524	165	151
			94	83	126.88	10531	407	151
			95	14	122.79	1719	7	154
			96	15	136.07	2041	237	159
			97	559	135.08	75512	226	165
			98	20	141.75	2835	131	166
			99	19	146	2774	137	167
			100	29	145.79	4228	42	170
			101	144	136.43	19646	135	177
			102	120	131.48	15777	77	178
			103	17	143.29	2436	260	178
			104	49	137.73	6749	56	185
			105	16	148.88	2382	455	191
			106	139	135.72	18865	69	192
			107	93	117.52	10929	245	192
			108	196	138.1	27067	452	194
			109	35	125.11	4379	228	195
			110	86	131.34	11295	419	196
			111	80	134.29	10743	263	197
			112	92	120.73	11107	204	198
			113	47	141.66	6658	83	199
			114	16	152.25	2436	161	204
			115	120	141.78	17014	61	206
			116	13	141.08	1834	91	209
			117	21	125.57	2637	239	211
			118	72	113.99	8207	215	213
			119	46	139	6394	192	218
			120	19	138.68	2635	88	220
			121	33	120.91	3990	236	220
			122	162	134.96	21863	81	222
			123	15	143.27	2149	71	230
			124	15	147.33	2210	415	231
			125	45	110.58	4976	69	236
			126	15	127.33	1910	404	241
			127	38	147.16	5592	84	242
			128	270	132.91	35887	278	245
			129	39	122.46	4776	436	251
			130	474	137.44	65147	113	252
			131	500	132.87	66434	401	252
			132	85	121.71	10345	239	254
			133	131	126.32	16548	97	255
			134	186	134.36	24991	86	256
			135	35	123.29	4315	214	261
			136	11	136.64	1503	431	263
			137	23	133.87	3079	55	277
			138	50	129	6450	326	277
			139	10	152.4	1524	50	278
			140	199	137.12	27287	296	281
			141	10	134.8	1348	77	282
			142	21	147.48	3097	54	283
			143	28	139.29	3900	92	287
			144	26	137.27	3569	350	288
			145	67	74.04	4961	416	289
			146	10	110.8	1108	444	292
