# Supplementary material for: Differential Expression and Analysis of TBX3 Gene in Skin Tissues of Dun Mongolian Horses with and Without Bider Markings
Source: Animals (Basel). 2026 Jan 18;16(2):297. doi: 10.3390/ani16020297 (PMC12837385; doi:10.3390/ani16020297)
Supplement: Supplementary file 1 [file animals-16-00297-s001.zip › Figure S7/hair bulb/hair bulb/NBID.xlsx]

## Sheet: Sheet1
			Area	Mean	IntDen	XStart	YStart
Threshold: 26-148		1	11	139.27	1532	158	2
Count: 115		2	37786	99.44	3757475	240	6
Total Area: 43204.00 pixel^2		3	25	138.64	3466	275	6
Average Size: 375.69 pixel^2		4	49	121.1	5934	374	7
Area Fraction: 29.35%		5	106	122.81	13018	39	10
		6	31	130.55	4047	214	10
		7	36	113.36	4081	196	18
		8	35	132.66	4643	120	22
		9	60	116.07	6964	203	22
		10	150	101.56	15234	332	25
		11	111	110.39	12253	372	25
		12	12	113.58	1363	364	26
		13	96	119.01	11425	357	33
		14	104	123.45	12839	90	43
		15	20	126.05	2521	29	44
		16	44	118.68	5222	165	44
		17	46	112.07	5155	355	46
		18	16	120.88	1934	321	49
		19	36	105.36	3793	68	50
		20	238	131.23	31233	40	51
		21	51	131	6681	353	52
		22	37	115.97	4291	53	54
		23	41	105.29	4317	64	55
		24	27	123.11	3324	339	62
		25	18	130.11	2342	344	63
		26	14	128.93	1805	124	67
		27	40	108.38	4335	345	70
		28	18	137.17	2469	347	74
		29	34	117.79	4005	337	78
		30	16	131.94	2111	106	85
		31	70	123.81	8667	324	85
		32	35	121.4	4249	335	87
		33	37	110.7	4096	490	89
		34	27	115.52	3119	330	96
		35	11	131.09	1442	486	99
		36	21	125.05	2626	319	103
		37	16	125.38	2006	329	105
		38	21	129.95	2729	476	105
		39	15	124	1860	304	106
		40	16	134.88	2158	492	108
		41	24	119.13	2859	321	112
		42	22	129.73	2854	274	115
		43	19	137.05	2604	478	116
		44	10	142.9	1429	32	118
		45	28	116.39	3259	298	122
		46	26	117.23	3048	313	125
		47	72	133.08	9582	27	126
		48	21	133.24	2798	296	129
		49	17	134.82	2292	450	131
		50	17	134	2278	454	132
		51	12	127.58	1531	15	138
		52	22	131.32	2889	298	138
		53	33	137.24	4529	455	140
		54	37	106.62	3945	58	143
		55	17	120.29	2045	293	146
		56	24	117.58	2822	441	150
		57	17	136.53	2321	271	151
		58	12	139.25	1671	447	153
		59	34	107.29	3648	20	159
		60	11	128	1408	440	159
		61	15	137	2055	292	162
		62	17	129.94	2209	435	164
		63	12	127.5	1530	429	165
		64	51	123.47	6297	458	165
		65	20	133	2660	290	167
		66	48	121.44	5829	280	168
		67	26	133.35	3467	434	172
		68	15	130.2	1953	448	172
		69	79	123.87	9786	461	177
		70	14	123.14	1724	16	182
		71	45	114.16	5137	62	190
		72	21	125.71	2640	403	199
		73	25	100.92	2523	17	201
		74	81	121.59	9849	433	202
		75	17	111.41	1894	261	205
		76	15	123.6	1854	66	209
		77	19	131.74	2503	389	210
		78	102	108.66	11083	153	217
		79	255	125.71	32055	32	218
		80	15	120.53	1808	71	219
		81	56	126.61	7090	67	222
		82	46	129.96	5978	389	227
		83	12	136.17	1634	470	228
		84	53	124.94	6622	133	229
		85	97	120.24	11663	82	232
		86	322	104	33489	472	234
		87	15	113.47	1702	219	237
		88	29	128.59	3729	102	240
		89	26	135.73	3529	448	242
		90	615	112.32	69074	84	243
		91	15	104.8	1572	220	243
		92	51	95.45	4868	485	247
		93	16	139	2224	8	260
		94	24	94.38	2265	203	260
		95	62	121	7502	196	262
		96	53	115.64	6129	470	264
		97	20	113.4	2268	121	265
		98	71	132.52	9409	7	266
		99	19	124.26	2361	67	268
		100	29	102.21	2964	112	268
		101	159	110.53	17574	176	270
		102	11	128.82	1417	199	272
		103	19	120.16	2283	84	273
		104	38	106.21	4036	153	275
		105	163	113.28	18464	441	275
		106	30	139.8	4194	4	278
		107	16	133.31	2133	415	278
		108	25	135.36	3384	58	279
		109	34	108.38	3685	131	279
		110	29	121.1	3512	347	282
		111	17	123.06	2092	355	282
		112	18	123.17	2217	371	282
		113	11	120.36	1324	124	285
		114	47	99.98	4699	449	285
		115	12	139.92	1679	165	286
