# Supplementary material for: Differential Expression and Analysis of TBX3 Gene in Skin Tissues of Dun Mongolian Horses with and Without Bider Markings
Source: Animals (Basel). 2026 Jan 18;16(2):297. doi: 10.3390/ani16020297 (PMC12837385; doi:10.3390/ani16020297)
Supplement: Supplementary file 1 [file animals-16-00297-s001.zip › Figure S7/hair bulb/hair bulb/NBIS.xlsx]

## Sheet: Sheet1
Threshold: 2-166					Area	Mean	IntDen	XStart	YStart
Count: 260				1	12	158.5	1902	133	1
Total Area: 15057.00 pixel^2				2	80	142.23	11378	445	1
Average Size: 57.91 pixel^2				3	94	142.51	13396	18	2
Area Fraction: 10.27%				4	22	148.27	3262	345	2
				5	21	150.05	3151	294	3
				6	326	136.51	44503	320	3
				7	41	123.73	5073	104	6
				8	42	150.81	6334	351	6
				9	120	130.45	15654	148	7
				10	37	153.08	5664	236	7
				11	67	147.36	9873	284	10
				12	35	140.06	4902	33	11
				13	34	137.15	4663	476	11
				14	130	132.55	17231	186	12
				15	31	134.9	4182	341	12
				16	14	149.5	2093	385	12
				17	15	151.47	2272	332	13
				18	83	133.59	11088	145	14
				19	29	137.72	3994	205	16
				20	48	138.94	6669	356	16
				21	45	134.38	6047	447	16
				22	14	154.79	2167	465	16
				23	41	122.59	5026	19	17
				24	240	134.58	32300	248	17
				25	19	148.53	2822	33	20
				26	60	131.95	7917	93	20
				27	30	133	3990	235	20
				28	13	129.85	1688	325	22
				29	50	135.46	6773	451	22
				30	39	140.21	5468	332	24
				31	27	159	4293	228	25
				32	16	141.31	2261	291	25
				33	354	132.8	47011	129	26
				34	18	142.89	2572	458	27
				35	50	128.24	6412	138	28
				36	119	129.73	15438	15	31
				37	29	142.07	4120	312	31
				38	10	156.3	1563	282	32
				39	64	141.11	9031	447	33
				40	18	141.44	2546	146	34
				41	20	105.5	2110	39	35
				42	120	151.29	18155	275	35
				43	27	110.22	2976	80	37
				44	46	125.65	5780	49	38
				45	47	143.74	6756	256	38
				46	27	147.74	3989	316	38
				47	39	144	5616	475	39
				48	54	126.35	6823	11	40
				49	24	145.38	3489	304	40
				50	30	146.13	4384	438	40
				51	179	127.58	22837	33	41
				52	61	135	8235	231	42
				53	67	149.84	10039	187	43
				54	125	127.5	15937	464	43
				55	15	161.27	2419	30	46
				56	24	158.08	3794	431	47
				57	36	129.64	4667	251	48
				58	65	129.48	8416	473	48
				59	27	131.63	3554	115	49
				60	39	131.59	5132	242	49
				61	45	148.51	6683	305	49
				62	16	155.75	2492	129	50
				63	42	142.93	6003	73	51
				64	45	124.53	5604	103	52
				65	36	143.86	5179	19	53
				66	21	133.95	2813	110	53
				67	21	152.67	3206	263	53
				68	63	146.29	9216	6	55
				69	174	132.11	22987	216	56
				70	14	139.21	1949	202	57
				71	11	158.09	1739	70	58
				72	34	141.24	4802	165	58
				73	33	136.85	4516	288	58
				74	84	153.19	12868	236	59
				75	66	137.29	9061	90	61
				76	40	139.93	5597	292	61
				77	222	135.14	30001	17	62
				78	15	157.13	2357	249	62
				79	53	149.58	7928	408	62
				80	26	153.35	3987	477	64
				81	49	138.43	6783	82	67
				82	154	130.21	20053	221	69
				83	32	140.59	4499	415	69
				84	16	146.63	2346	435	70
				85	39	128.1	4996	174	71
				86	72	129.28	9308	190	71
				87	24	123.88	2973	262	71
				88	13	157.08	2042	278	72
				89	133	126.99	16890	208	74
				90	141	140.23	19772	410	74
				91	38	119.97	4559	76	75
				92	184	137.71	25339	67	77
				93	104	130.88	13612	444	77
				94	30	135.93	4078	266	79
				95	12	161.5	1938	255	80
				96	17	151.06	2568	53	82
				97	37	138.43	5122	181	83
				98	15	150.67	2260	14	84
				99	24	124.58	2990	450	84
				100	29	156.83	4548	150	85
				101	25	119.96	2999	23	86
				102	39	124.44	4853	195	87
				103	30	141.07	4232	255	88
				104	192	128.63	24696	35	89
				105	54	133.8	7225	169	89
				106	44	149.39	6573	20	92
				107	30	145.07	4352	394	93
				108	69	155.32	10717	247	94
				109	31	144.94	4493	234	96
				110	35	141.31	4946	405	97
				111	25	158.8	3970	431	97
				112	41	134.22	5503	152	98
				113	15	141.67	2125	416	98
				114	42	157.81	6628	259	100
				115	18	135.44	2438	158	101
				116	82	136.57	11199	384	101
				117	30	123.93	3718	200	102
				118	27	157.3	4247	444	102
				119	95	134.07	12737	25	103
				120	22	117.55	2586	470	105
				121	29	155.9	4521	232	106
				122	10	160.4	1604	65	107
				123	67	131.18	8789	152	108
				124	10	161.9	1619	247	108
				125	75	148.47	11135	107	111
				126	29	146.66	4253	132	112
				127	32	120.41	3853	160	112
				128	19	147.11	2795	221	114
				129	23	125.48	2886	390	114
				130	28	145.54	4075	50	116
				131	10	160.8	1608	76	116
				132	20	119.55	2391	207	117
				133	28	116.79	3270	140	119
				134	39	128.44	5009	131	120
				135	228	146.2	33333	380	120
				136	56	154.96	8678	367	121
				137	119	149.55	17797	48	122
				138	45	135.36	6091	159	124
				139	196	133.08	26084	177	124
				140	21	161.67	3395	390	124
				141	42	122.33	5138	145	125
				142	25	110.68	2767	463	126
				143	12	156.75	1881	74	129
				144	16	147.88	2366	124	129
				145	26	160.08	4162	12	131
				146	27	143.19	3866	145	132
				147	46	138.83	6386	369	133
				148	148	125.08	18512	132	134
				149	12	138.5	1662	456	134
				150	69	151.41	10447	25	137
				151	63	152	9576	62	137
				152	29	128.76	3734	118	137
				153	19	128.68	2445	185	137
				154	14	160.64	2249	412	137
				155	49	146.27	7167	176	141
				156	52	142.12	7390	334	144
				157	46	148.78	6844	50	145
				158	44	123.32	5426	162	145
				159	14	156.5	2191	342	145
				160	17	121.35	2063	356	145
				161	80	132.79	10623	111	149
				162	29	139.69	4051	158	153
				163	33	157.12	5185	35	154
				164	48	135.98	6527	352	154
				165	18	158.94	2861	381	157
				166	333	138.64	46168	56	158
				167	16	152.63	2442	66	159
				168	186	131.65	24487	150	162
				169	13	122.38	1591	339	163
				170	80	145.51	11641	103	166
				171	17	141.59	2407	165	167
				172	186	155.56	28935	28	168
				173	29	138.03	4003	339	169
				174	57	127.07	7243	112	172
				175	16	156.13	2498	19	173
				176	76	149.49	11361	52	173
				177	17	139.65	2374	329	177
				178	53	163.38	8659	465	178
				179	48	152.63	7326	91	182
				180	45	125.44	5645	141	182
				181	51	141.24	7203	99	184
				182	17	118.94	2022	332	185
				183	27	145.07	3917	153	187
				184	53	110.83	5874	108	188
				185	175	148.81	26042	59	191
				186	31	112.74	3495	141	192
				187	270	152.51	41179	397	192
				188	11	149.55	1645	32	197
				189	29	145.31	4214	47	197
				190	12	145.25	1743	314	200
				191	34	113.59	3862	59	202
				192	170	158.11	26879	463	203
				193	104	132.01	13729	99	205
				194	16	145.88	2334	53	209
				195	34	115.68	3933	60	210
				196	31	113.32	3513	132	210
				197	10	139.2	1392	330	210
				198	12	155.08	1861	42	211
				199	30	155.9	4677	121	213
				200	31	126.16	3911	364	213
				201	113	144.79	16361	225	214
				202	52	153.35	7974	465	215
				203	106	127.93	13561	77	217
				204	45	125.4	5643	206	219
				205	25	134.76	3369	53	220
				206	13	161.92	2105	334	220
				207	20	123.65	2473	360	221
				208	36	140.25	5049	66	223
				209	22	139.45	3068	143	224
				210	36	129.89	4676	331	226
				211	379	141.48	53621	72	229
				212	39	124.56	4858	124	229
				213	461	125.95	58065	412	229
				214	155	118.57	18378	94	230
				215	27	141.96	3833	57	231
				216	43	143.07	6152	309	232
				217	22	160.23	3525	47	235
				218	38	118.24	4493	60	237
				219	25	140.88	3522	121	239
				220	13	154.62	2010	146	239
				221	52	120.33	6257	324	239
				222	35	134.86	4720	135	240
				223	64	138.13	8840	107	241
				224	30	114.17	3425	405	241
				225	85	159.05	13519	464	242
				226	11	153.55	1689	53	243
				227	53	145.4	7706	144	243
				228	31	117.81	3652	51	249
				229	20	152.75	3055	334	249
				230	37	163.27	6041	436	249
				231	22	120.64	2654	93	250
				232	40	118.5	4740	46	253
				233	112	112.78	12631	364	254
				234	94	131.11	12324	86	255
				235	153	136.49	20883	112	255
				236	11	155.91	1715	349	255
				237	12	152.83	1834	116	257
				238	106	133.05	14103	194	260
				239	59	133.07	7851	134	262
				240	33	122.36	4038	114	264
				241	32	118.84	3803	33	265
				242	38	152.08	5779	148	267
				243	153	146.35	22392	455	268
				244	101	156.05	15761	437	269
				245	28	122.96	3443	369	270
				246	12	153.75	1845	16	271
				247	70	136.19	9533	36	274
				248	114	133.27	15193	75	275
				249	24	147.88	3549	163	275
				250	164	144.57	23709	181	275
				251	81	157.91	12791	287	275
				252	122	146.96	17929	160	278
				253	58	135.21	7842	404	281
				254	62	130.69	8103	66	288
				255	19	148.21	2816	45	291
				256	37	130.51	4829	52	293
				257	11	7.55	83	427	293
				258	11	4.82	53	449	293
				259	11	16.45	181	471	293
				260	18	88.67	1596	454	296
