# Supplementary material for: Differential Expression and Analysis of TBX3 Gene in Skin Tissues of Dun Mongolian Horses with and Without Bider Markings
Source: Animals (Basel). 2026 Jan 18;16(2):297. doi: 10.3390/ani16020297 (PMC12837385; doi:10.3390/ani16020297)
Supplement: Supplementary file 1 [file animals-16-00297-s001.zip › Figure S7/hair bulb/hair bulb/results/Comprehensive Grading and Statistical Analysis of TBX3 Protein Immunohistochemical Staining Intensity in Growing Hair Follicles..xlsx]

## Sheet: Sheet1
ID	Staining intensity grade	cell count	Percentage (%)	P-value (Fisher's exact test)	statistical significance
BIDM	Strongly positive (3+)	0	0	0.001	extremely significant (p < 0.01)
	Moderately positive (2+)	24	0.706
	Weakly positive (1+)	10	0.294
NBID	Strongly positive (3+)	4	0.035
	Moderately positive (2+)	110	0.957
	Weakly positive (1+)	1	0.0094
BIC	Strongly positive (3+)	0	0	0.61	not significant (p > 0.05)
	Moderately positive (2+)	28	1
	Weakly positive (1+)	0	0
NBIC	Strongly positive (3+)	2	0.014
	Moderately positive (2+)	141	0.966
	Weakly positive (1+)	3	0.021
BILC	Strongly positive (3+)	0	0	0.001	extremely significant (p < 0.01)
	Moderately positive (2+)	43	0.977
	Weakly positive (1+)	1	0.023
NBIS	Strongly positive (3+)	4	0.015
	Moderately positive (2+)	210	0.808
	Weakly positive (1+)	46	0.177
BIDC	Strongly positive (3+)	0	0	1.49e-05	extremely significant (p < 0.001)
	Moderately positive (2+)	24	1
	Weakly positive (1+)	0	0
NBIS	Strongly positive (3+)	4	0.015
	Moderately positive (2+)	210	0.808
	Weakly positive (1+)	46	0.177
