# Supplementary material for: Differential Expression and Analysis of TBX3 Gene in Skin Tissues of Dun Mongolian Horses with and Without Bider Markings
Source: Animals (Basel). 2026 Jan 18;16(2):297. doi: 10.3390/ani16020297 (PMC12837385; doi:10.3390/ani16020297)
Supplement: Supplementary file 1 [file animals-16-00297-s001.zip › Figure S7/Supplement.txt]

1.  Detailed statistical analysis data is recorded in an Excel document named "XX".
2.  "Result" refers to the outcome document obtained from comparisons between different parts, where "XX VS XX" represents the detailed results of different comparison groups.
